# Supplementary material for: The Effects of Different Warm-Ups on Volleyball Performance
Source: Sports (Basel). 2026 May 26;14(6):218. doi: 10.3390/sports14060218 (PMC13306644; doi:10.3390/sports14060218)
Supplement: Supplementary file 1 [file sports-14-00218-s001.zip]

Archive with 1 entries (1 files):
- sports-4280092-supplementary.pdf
